# Supplementary material for: Crystal Structure Stability of CL-20/MTNP Energetic Cocrystals Without/with Polydopamine Coating in a Water/Organic Solvent Environment
Source: Molecules. 2026 Jul 20;31(14):2527. doi: 10.3390/molecules31142527 (PMC13415383; doi:10.3390/molecules31142527)
Supplement: Supplementary file 1 [file molecules-31-02527-s001.zip]

Archive with 1 entries (1 files):
- molecules-4400705-supplementary.pdf
